# Supplementary material for: Protein Interaction Networks Reveal Novel Autism Risk Genes within GWAS Statistical Noise
Source: PLoS One. 2014 Nov 19;9(11):e112399. doi: 10.1371/journal.pone.0112399 (PMC4237351; doi:10.1371/journal.pone.0112399)
Supplement: Table S1 — GWAS datasets used in the analysis and genotyping platforms. (XLSX) [file pone.0112399.s003.xlsx]

## Sheet: SupTable1
	Table S1.	GWAS datasets used in the analysis and genotyping platforms
	Dataset	Design	Sample size	Platform	#SNPs used in PPI analysis1	Reference
	ASD AGP	Family based	2818 trios	Illu 1M and 1M duo	403 359	8,9
	ASD AGRE	Family based	943 families	Illu550 v1.1 and v3	219 440	10
	Parkinson	Case-control	1713 cases vs 3978 controls	Illu550 v3	221 464	26
	Lupus	Case-control	1311 cases vs 1783 control	Illu550 v3 and v1	237 602	27
	Multiple sclerosis	Case-control	978 cases vs 883 controls	Illu550 v1.1	245 693	28
	Type 1 Diabetes	Case-control	~4000 cases vs ~4000 controls	Illu550 v3	242 897	29
	Breast Cancer	Case-control	1145 cases vs 1142 controls	Illu550 v1.1	225 270	30
	Neuroblastoma	Case-control	1032 cases vs 2043 control	Illu550 v3	223 441	31
	1 Only SNPs meeting QC criteria and mapping within RefSeq gene+/- 10kb were used
