# Supplementary material for: Protein Interaction Networks Reveal Novel Autism Risk Genes within GWAS Statistical Noise
Source: PLoS One. 2014 Nov 19;9(11):e112399. doi: 10.1371/journal.pone.0112399 (PMC4237351; doi:10.1371/journal.pone.0112399)
Supplement: Table S2 — AGP LCC network genes. List of the 416 genes included in the AGP LCC with information on gene-wise association P-value, specificity score for ASD and previous findings regarding implication in ASD and other neurological disorders. (XLSX) [file pone.0112399.s004.xlsx]

## Sheet: SupTable2
Table S2. List of the 416 genes included in the AGP LCC with information on gene-wise association P-value, specificity score for ASD and previous findings regarding implication in ASD and other neurological disorders.
Uniprot	Gene Symbol	Gene Name	ASD specificity score	Gene-wise association P-value (MAGENTA)	Implication in ASD, Neurological disorders or medical conditions associated with ASD1	De novo mutations described2	Number of patients with AGP CNVs with overlap <50% with control datasets
Q8IZP0	ABI1	abl-interactor 1	1	0.0735			-
P00519	ABL1	c-abl oncogene 1, non-receptor tyrosine kinase	1	0.0956			1
Q96RK4	BBS4	Bardet-Biedl syndrome 4	1	0.0751	intellectual disability
P07858	CTSB	cathepsin B	1	0.00234	Alzheimer's disease
P41091	EIF2S3	eukaryotic translation initiation factor 2, subunit 3 gamma, 52kDa	1	0.0732
P02545	LMNA	lamin A/C	1	0.0823
P49321	NASP	nuclear autoantigenic sperm protein (histone-binding)	1	0.015
P22736	NR4A1	nuclear receptor subfamily 4, group A, member 1	1	0.0478
P52209	PGD	phosphogluconate dehydrogenase	1	0.0785		yes
P62875	POLR2L	polymerase (RNA) II (DNA directed) polypeptide L, 7.6kDa	1	0.0782
P62140	PPP1CB	protein phosphatase 1, catalytic subunit, beta isozyme	1	0.0375			1
Q06830	PRDX1	peroxiredoxin 1	1	0.000176
Q9NS23	RASSF1	Ras association (RalGDS/AF-6) domain family member 1	1	0.0195
Q15418	RPS6KA1	ribosomal protein S6 kinase, 90kDa, polypeptide 1	1	0.0242	tuberous sclerosis
O75534	CSDE1	cold shock domain containing E1, RNA-binding	0.917	0.0951		yes
P39880	CUX1	cut-like homeobox 1	0.917	0.00527
P50549	ETV1	ets variant 1	0.917	0.0507
Q16827	PTPRO	protein tyrosine phosphatase, receptor type, O	0.917	0.000265
O15105	SMAD7	SMAD family member 7	0.917	0.0969
P31314	TLX1	T-cell leukemia homeobox 1	0.917	0.0225
P49815	TSC2	tuberous sclerosis 2	0.917	0.0233	ASD, epilepsy, tuberous sclerosis, intellectual disability	yes
Q14008	CKAP5	cytoskeleton associated protein 5	0.834	0.0489			2
P08887	IL6R	interleukin 6 receptor	0.834	0.0144
O14924	RGS12	regulator of G-protein signaling 12	0.834	0.0264			1
Q9UHD2	TBK1	TANK-binding kinase 1	0.751	3.41e-05
Q08043	ACTN3	actinin, alpha 3 (gene/pseudogene)	0.5	0.0357
Q76LX8	ADAMTS13	ADAM metallopeptidase with thrombospondin type 1 motif, 13	0.5	0.0369
O43918	AIRE	autoimmune regulator	0.5	0.0194															18q21
Q9Y2D5	AKAP2	A kinase (PRKA) anchor protein 2	0.5	0.0989
P24588	AKAP5	A kinase (PRKA) anchor protein 5	0.5	0.0138
P05062	ALDOB	aldolase B, fructose-bisphosphate	0.5	0.0604
O75179	ANKRD17	ankyrin repeat domain 17	0.5	0.0855
Q8NB46	ANKRD52	ankyrin repeat domain 52	0.5	0.00281
P04083	ANXA1	annexin A1	0.5	0.0049			4
P20073	ANXA7	annexin A7	0.5	0.0638			1
O14617	AP3D1	adaptor-related protein complex 3, delta 1 subunit	0.5	0.0309			1
Q9BWW9	APOL5	apolipoprotein L, 5	0.5	0.0418
Q07960	ARHGAP1	Rho GTPase activating protein 1	0.5	0.096	intellectual disability
Q9NVJ2	ARL8B	ADP-ribosylation factor-like 8B	0.5	0.0153			1
Q9Y576	ASB1	ankyrin repeat and SOCS box containing 1	0.5	0.0678		yes
P07306	ASGR1	asialoglycoprotein receptor 1	0.5	0.0356
Q9NR48	ASH1L	ash1 (absent, small, or homeotic)-like (Drosophila)	0.5	0.00409
P15336	ATF2	activating transcription factor 2	0.5	0.0774
Q01814	ATP2B2	ATPase, Ca++ transporting, plasma membrane 2	0.5	0.0923
P25705	ATP5A1	ATP synthase, H+ transporting, mitochondrial F1 complex, alpha subunit 1, cardiac muscle	0.5	0.0309	Down syndrome
P56134	ATP5J2	ATP synthase, H+ transporting, mitochondrial Fo complex, subunit F2	0.5	0.049
P54252	ATXN3	ataxin 3	0.5	0.0885			1
O15265	ATXN7	ataxin 7	0.5	0.0012
Q99933	BAG1	BCL2-associated athanogene	0.5	0.0445
Q8TBE0	BAHD1	bromo adjacent homology domain containing 1	0.5	0.0904
O14503	BHLHE40	basic helix-loop-helix family, member e40	0.5	0.0839			1
Q13410	BTN1A1	butyrophilin, subfamily 1, member A1	0.5	0.061		yes
O43570	CA12	carbonic anhydrase XII	0.5	0.0528
P05937	CALB1	calbindin 1, 28kDa	0.5	0.0452	epilepsy,dementia,neurodegenerative disease, schizophrenia
P27797	CALR	calreticulin	0.5	0.00353
P20807	CAPN3	calpain 3, (p94)	0.5	0.0316
P45973	CBX5	chromobox homolog 5	0.5	0.0115
Q96M91	CCDC11	coiled-coil domain containing 11	0.5	0.0791
Q96LX7	CCDC17	coiled-coil domain containing 17	0.5	0.0214
Q9P031	CCDC59	coiled-coil domain containing 59	0.5	0.0233
P60033	CD81	CD81 molecule	0.5	0.0886
Q13111	CHAF1A	chromatin assembly factor 1, subunit A (p150)	0.5	0.00651
O14646	CHD1	chromodomain helicase DNA binding protein 1	0.5	0.0508		yes	1
Q9BY43	CHMP4A	charged multivesicular body protein 4A	0.5	0.0214
Q9NZZ3	CHMP5	charged multivesicular body protein 5	0.5	0.0453
Q96FZ7	CHMP6	charged multivesicular body protein 6	0.5	0.067
Q6FI81	CIAPIN1	cytokine induced apoptosis inhibitor 1	0.5	0.0384
P05452	CLEC3B	C-type lectin domain family 3, member B	0.5	0.0256
Q9Y2B0	CNPY2	canopy FGF signaling regulator 2	0.5	0.00578
P26992	CNTFR	ciliary neurotrophic factor receptor	0.5	0.0365
Q9Y5P4	COL4A3BP	collagen, type IV, alpha 3 (Goodpasture antigen) binding protein	0.5	0.00578			4
P20908	COL5A1	collagen, type V, alpha 1	0.5	0.0242
Q14019	COTL1	coactosin-like 1 (Dictyostelium)	0.5	0.0992			2
O75390	CS	citrate synthase	0.5	0.0022
P49674	CSNK1E	casein kinase 1, epsilon	0.5	0.0337			1
Q13618	CUL3	cullin 3	0.5	0.0216		yes
P51398	DAP3	death associated protein 3	0.5	0.00015
P53355	DAPK1	death-associated protein kinase 1	0.5	0.082
Q9BTE1	DCTN5	dynactin 5 (p25)	0.5	0.000531	mental disorder
Q13574	DGKZ	diacylglycerol kinase, zeta	0.5	0.00111			1
Q92796	DLG3	discs, large homolog 3 (Drosophila)	0.5	0.0514	epilepsy, macrocephaly, microcephaly,intellectual disability
P26358	DNMT1	DNA (cytosine-5-)-methyltransferase 1	0.5	0.0282	schizophrenia
Q9H410	DSN1	DSN1, MIS12 kinetochore complex component	0.5	0.033
Q9BQ95	ECSIT	ECSIT signalling integrator	0.5	0.0727
Q5JST6	EFHC2	EF-hand domain (C-terminal) containing 2	0.5	0.027
P60228	EIF3E	eukaryotic translation initiation factor 3, subunit E	0.5	0.0771
P60002	ELOF1	elongation factor 1 homolog (S. cerevisiae)	0.5	0.0412
Q99814	EPAS1	endothelial PAS domain protein 1	0.5	0.0665
Q15375	EPHA7	EPH receptor A7	0.5	0.0109			1
Q9NZ08	ERAP1	endoplasmic reticulum aminopeptidase 1	0.5	0.0487
O75460	ERN1	endoplasmic reticulum to nucleus signaling 1	0.5	0.000552
Q96KP1	EXOC2	exocyst complex component 2	0.5	0.0317
Q9UPT5	EXOC7	exocyst complex component 7	0.5	0.0888			1
Q01780	EXOSC10	exosome component 10	0.5	0.0951			1
Q13868	EXOSC2	exosome component 2	0.5	0.0133
Q15024	EXOSC7	exosome component 7	0.5	0.00815
Q16394	EXT1	exostosin glycosyltransferase 1	0.5	0.00281			1
P25116	F2R	coagulation factor II (thrombin) receptor	0.5	0.0437
Q8N612	FAM160A2	family with sequence similarity 160, member A2	0.5	0.0635
O15360	FANCA	Fanconi anemia, complementation group A	0.5	0.073
Q9NW38	FANCL	Fanconi anemia, complementation group L	0.5	0.0869
Q9UKT4	FBXO5	F-box protein 5	0.5	0.0541
Q99689	FEZ1	fasciculation and elongation protein zeta 1 (zygin I)	0.5	0.0186
P05230	FGF1	fibroblast growth factor 1 (acidic)	0.5	0.0608
P22607	FGFR3	fibroblast growth factor receptor 3	0.5	0.0256	macrocephaly		10
Q13045	FLII	flightless I homolog (Drosophila)	0.5	0.0891
Q14254	FLOT2	flotillin 2	0.5	0.000288
Q12947	FOXF2	forkhead box F2	0.5	0.0432			1
O75593	FOXH1	forkhead box H1	0.5	0.0951
Q16658	FSCN1	fascin actin-bundling protein 1	0.5	0.0356
Q9UN86	G3BP2	GTPase activating protein (SH3 domain) binding protein 2	0.5	0.0793			2
P47870	GABRB2	gamma-aminobutyric acid (GABA) A receptor, beta 2	0.5	0.0359	antisocial personality disease |schizophrenia		1
P18507	GABRG2	gamma-aminobutyric acid (GABA) A receptor, gamma 2	0.5	0.065	generalized epilepsy
Q8TAE8	GADD45GIP1	growth arrest and DNA-damage-inducible, gamma interacting protein 1	0.5	4e-38
Q04446	GBE1	glucan (1,4-alpha-), branching enzyme 1	0.5	0.0316
P50395	GDI2	GDP dissociation inhibitor 2	0.5	0.0516
Q86UU5	GGN	gametogenetin	0.5	0.078
O76003	GLRX3	glutaredoxin 3	0.5	0.0329
Q9UKD1	GMEB2	glucocorticoid modulatory element binding protein 2	0.5	0.0612
P08754	GNAI3	guanine nucleotide binding protein (G protein), alpha inhibiting activity polypeptide 3	0.5	0.0392
Q9UBI6	GNG12	guanine nucleotide binding protein (G protein), gamma 12	0.5	0.00331
Q9HC44	GPBP1L1	GC-rich promoter binding protein 1-like 1	0.5	0.0192
Q8NDV2	GPR26	G protein-coupled receptor 26	0.5	0.0315
P42263	GRIA3	glutamate receptor, ionotropic, AMPA 3	0.5	0.0457	epilepsy, schizophrenia
Q8TCU5	GRIN3A	glutamate receptor, ionotropic, N-methyl-D-aspartate 3A	0.5	0.0771	schizophrenia		2
P13984	GTF2F2	general transcription factor IIF, polypeptide 2, 30kDa	0.5	0.0123			2
Q96CS2	HAUS1	HAUS augmin-like complex, subunit 1	0.5	0.0187
P56524	HDAC4	histone deacetylase 4	0.5	0.0195
P31276	HOXC13	homeobox C13	0.5	0.0904
P08908	HTR1A	5-hydroxytryptamine (serotonin) receptor 1A, G protein-coupled	0.5	0.014	obsessive-compulsive disease, generalized anxiety disease, schizophrenia
P28566	HTR1E	5-hydroxytryptamine (serotonin) receptor 1E, G protein-coupled	0.5	0.0653
P46695	IER3	immediate early response 3	0.5	0.04
P24593	IGFBP5	insulin-like growth factor binding protein 5	0.5	0.095
O14920	IKBKB	inhibitor of kappa light polypeptide gene enhancer in B-cells, kinase beta	0.5	0.0909
Q8NFM7	IL17RD	interleukin 17 receptor D	0.5	0.0619
Q16352	INA	internexin neuronal intermediate filament protein, alpha	0.5	0.0235
P17275	JUNB	jun B proto-oncogene	0.5	0.0236
O95251	KAT7	K(lysine) acetyltransferase 7	0.5	0.0927
P08727	KRT19	keratin 19	0.5	0.0518
P04259	KRT6B	keratin 6B	0.5	0.0223
Q9BQ66	KRTAP4-12	keratin associated protein 4-12	0.5	0.0282
P48357	LEPR	leptin receptor	0.5	0.0769	anorexia nervosa		2
Q08380	LGALS3BP	lectin, galactoside-binding, soluble, 3 binding protein	0.5	0.0851
O75096	LRP4	low density lipoprotein receptor-related protein 4	0.5	0.0893
P42704	LRPPRC	leucine-rich pentatricopeptide repeat containing	0.5	0.0893
O43283	MAP3K13	mitogen-activated protein kinase kinase kinase 13	0.5	0.0119			1
P21741	MDK	midkine (neurite growth-promoting factor 2)	0.5	0.00128
Q71SY5	MED25	mediator complex subunit 25	0.5	0.0142
O00470	MEIS1	Meis homeobox 1	0.5	0.0812
P08581	MET	met proto-oncogene	0.5	0.00982	ASD
Q9H1A3	METTL9	methyltransferase like 9	0.5	0.0052
O15344	MID1	midline 1 (Opitz/BBB syndrome)	0.5	0.0533
P55196	MLLT4	myeloid/lymphoid or mixed-lineage leukemia (trithorax homolog, Drosophila); translocated to, 4	0.5	0.0143
Q99549	MPHOSPH8	M-phase phosphoprotein 8	0.5	0.0175		yes
Q00013	MPP1	membrane protein, palmitoylated 1, 55kDa	0.5	0.0436
Q9NZW5	MPP6	membrane protein, palmitoylated 6 (MAGUK p55 subfamily member 6)	0.5	0.0876		yes	1
Q9BYD1	MRPL13	mitochondrial ribosomal protein L13	0.5	0.0868
Q9BYD3	MRPL4	mitochondrial ribosomal protein L4	0.5	0.0283			1
Q9UKD2	MRTO4	mRNA turnover 4 homolog (S. cerevisiae)	0.5	0.028
P11586	MTHFD1	methylenetetrahydrofolate dehydrogenase (NADP+ dependent) 1, methenyltetrahydrofolate cyclohydrolase, formyltetrahydrofolate synthetase	0.5	0.0306
Q96RE7	NACC1	nucleus accumbens associated 1, BEN and BTB (POZ) domain containing	0.5	0.0505			1
P61601	NCALD	neurocalcin delta	0.5	0.0258
Q9Y2A7	NCKAP1	NCK-associated protein 1	0.5	0.0215
O15239	NDUFA1	NADH dehydrogenase (ubiquinone) 1 alpha subcomplex, 1, 7.5kDa	0.5	0.0642	Parkinson's disease		1
P28331	NDUFS1	NADH dehydrogenase (ubiquinone) Fe-S protein 1, 75kDa (NADH-coenzyme Q reductase)	0.5	0.0332
O00221	NFKBIE	nuclear factor of kappa light polypeptide gene enhancer in B-cells inhibitor, epsilon	0.5	0.0483
Q13952	NFYC	nuclear transcription factor Y, gamma	0.5	0.0767
Q9Y2I6	NINL	ninein-like	0.5	0.0189
O15259	NPHP1	nephronophthisis 1 (juvenile)	0.5	0.0072	intellectual disability
O75161	NPHP4	nephronophthisis 4	0.5	0.0105
Q14995	NR1D2	nuclear receptor subfamily 1, group D, member 2	0.5	0.0838			1
P04150	NR3C1	nuclear receptor subfamily 3, group C, member 1 (glucocorticoid receptor)	0.5	0.0744	unipolar depression		2
Q92686	NRGN	neurogranin (protein kinase C substrate, RC3)	0.5	0.0148	Alzheimer's disease, schizophrenia
Q9BZF3	OSBPL6	oxysterol binding protein-like 6	0.5	0.0151
Q99572	P2RX7	purinergic receptor P2X, ligand-gated ion channel, 7	0.5	0.0188	unipolar depression
Q9BY11	PACSIN1	protein kinase C and casein kinase substrate in neurons 1	0.5	0.0991
Q9UNF0	PACSIN2	protein kinase C and casein kinase substrate in neurons 2	0.5	0.0269
P09466	PAEP	progestagen-associated endometrial protein	0.5	0.0483	dementia	yes
Q9BXP8	PAPPA2	pappalysin 2	0.5	0.0399	ASD
Q02548	PAX5	paired box 5	0.5	0.0889
Q86U86	PBRM1	polybromo 1	0.5	0.0591		yes	1
P40426	PBX3	pre-B-cell leukemia homeobox 3	0.5	0.0441			1
O15055	PER2	period circadian clock 2	0.5	0.0449
P17858	PFKL	phosphofructokinase, liver	0.5	0.000613	Down syndrome, progressive myoclonic epilepsy
Q01813	PFKP	phosphofructokinase, platelet	0.5	0.0979
Q8WV24	PHLDA1	pleckstrin homology-like domain, family A, member 1	0.5	0.0568
P00750	PLAT	plasminogen activator, tissue	0.5	0.000647
P53350	PLK1	polo-like kinase 1	0.5	0.00635
Q9H4B4	PLK3	polo-like kinase 3	0.5	0.0403			3
P30876	POLR2B	polymerase (RNA) II (DNA directed) polypeptide B, 140kDa	0.5	0.0633
Q9NUX5	POT1	protection of telomeres 1	0.5	0.0371
P45877	PPIC	peptidylprolyl isomerase C (cyclophilin C)	0.5	0.0831
Q96A00	PPP1R14A	protein phosphatase 1, regulatory (inhibitor) subunit 14A	0.5	0.027
Q06190	PPP2R3A	protein phosphatase 2, regulatory subunit B'', alpha	0.5	0.0197
P53041	PPP5C	protein phosphatase 5, catalytic subunit	0.5	0.0802
O43663	PRC1	protein regulator of cytokinesis 1	0.5	0.0577
P05771	PRKCB	protein kinase C, beta	0.5	0.062	ASD
Q15139	PRKD1	protein kinase D1	0.5	0.0532			1
P17980	PSMC3	proteasome (prosome, macropain) 26S subunit, ATPase, 3	0.5	0.00561			1
Q15008	PSMD6	proteasome (prosome, macropain) 26S subunit, non-ATPase, 6	0.5	0.0202
P48556	PSMD8	proteasome (prosome, macropain) 26S subunit, non-ATPase, 8	0.5	0.086															12q24.11
Q15274	QPRT	quinolinate phosphoribosyltransferase	0.5	0.0143
Q9BXF6	RAB11FIP5	RAB11 family interacting protein 5 (class I)	0.5	0.0864
P57735	RAB25	RAB25, member RAS oncogene family	0.5	0.0608
Q13637	RAB32	RAB32, member RAS oncogene family	0.5	0.028
Q9NS91	RAD18	RAD18 homolog (S. cerevisiae)	0.5	0.0221			1
P54725	RAD23A	RAD23 homolog A (S. cerevisiae)	0.5	0.00288
Q96S59	RANBP9	RAN binding protein 9	0.5	0.0899
P47736	RAP1GAP	RAP1 GTPase activating protein	0.5	0.0374	tuberous sclerosis
Q96D21	RASD2	RASD family, member 2	0.5	0.0305
Q9HBD1	RC3H2	ring finger and CCCH-type domains 2	0.5	0.00559			1
Q9P2K3	RCOR3	REST corepressor 3	0.5	0.0047			2
O94762	RECQL5	RecQ protein-like 5	0.5	0.00908
P41220	RGS2	regulator of G-protein signaling 2, 24kDa	0.5	0.0167
Q9Y572	RIPK3	receptor-interacting serine-threonine kinase 3	0.5	0.0676
Q8WVD3	RNF138	ring finger protein 138, E3 ubiquitin protein ligase	0.5	0.00333
P50876	RNF144A	ring finger protein 144A	0.5	0.0798
Q9UBF6	RNF7	ring finger protein 7	0.5	0.0784
Q92753	RORB	RAR-related orphan receptor B	0.5	0.0677
P83731	RPL24	ribosomal protein L24	0.5	0.0821
P62910	RPL32	ribosomal protein L32	0.5	0.00338
P05388	RPLP0	ribosomal protein, large, P0	0.5	0.0516
P15880	RPS2	ribosomal protein S2	0.5	0.0154
P62266	RPS23	ribosomal protein S23	0.5	0.00231
Q14684	RRP1B	ribosomal RNA processing 1B	0.5	0.0679
O95197	RTN3	reticulon 3	0.5	0.0389	Alzheimer's disease
P31949	S100A11	S100 calcium binding protein A11	0.5	0.0105
P06702	S100A9	S100 calcium binding protein A9	0.5	0.0959
Q9NSC2	SALL1	spalt-like transcription factor 1	0.5	0.00367
Q9H0E3	SAP130	Sin3A-associated protein, 130kDa	0.5	0.000127
P51168	SCNN1B	sodium channel, non-voltage-gated 1, beta subunit	0.5	0.0879
Q6P3W7	SCYL2	SCY1-like 2 (S. cerevisiae)	0.5	0.052
P18827	SDC1	syndecan 1	0.5	0.0821
Q96GA7	SDSL	serine dehydratase-like	0.5	0.05
P29508	SERPINB3	serpin peptidase inhibitor, clade B (ovalbumin), member 3	0.5	0.0929
O43147	SGSM2	small G protein signaling modulator 2	0.5	0.0379			2
Q8IXJ6	SIRT2	sirtuin 2	0.5	0.0405
P51532	SMARCA4	SWI/SNF related, matrix associated, actin dependent regulator of chromatin, subfamily a, member 4	0.5	0.0367
Q14683	SMC1A	structural maintenance of chromosomes 1A	0.5	0.0862	intellectual disability
Q9UQE7	SMC3	structural maintenance of chromosomes 3	0.5	0.0915		yes
Q92540	SMG7	SMG7 nonsense mediated mRNA decay factor	0.5	0.0949
P08621	SNRNP70	small nuclear ribonucleoprotein 70kDa (U1)	0.5	0.0991
Q13425	SNTB2	syntrophin, beta 2 (dystrophin-associated protein A1, 59kDa, basic component 2)	0.5	0.01
O95219	SNX4	sorting nexin 4	0.5	0.0885
Q06945	SOX4	SRY (sex determining region Y)-box 4	0.5	0.00691
Q9BT81	SOX7	SRY (sex determining region Y)-box 7	0.5	0.00378
Q13342	SP140	SP140 nuclear body protein	0.5	0.0578
O60271	SPAG9	sperm associated antigen 9	0.5	0.00241			1
Q8TB22	SPATA20	spermatogenesis associated 20	0.5	0.0326
O43291	SPINT2	serine peptidase inhibitor, Kunitz type, 2	0.5	0.0342
Q92563	SPOCK2	sparc/osteonectin, cwcv and kazal-like domains proteoglycan (testican) 2	0.5	0.0404
P30626	SRI	sorcin	0.5	0.0889
P37108	SRP14	signal recognition particle 14kDa (homologous Alu RNA binding protein)	0.5	0.00518
Q9UJ37	ST6GALNAC2	ST6 (alpha-N-acetyl-neuraminyl-2,3-beta-galactosyl-1,3)-N-acetylgalactosaminide alpha-2,6-sialyltransferase 2	0.5	0.0324
O75886	STAM2	signal transducing adaptor molecule (SH3 domain and ITAM motif) 2	0.5	0.0039
O95630	STAMBP	STAM binding protein	0.5	0.0574															3p21.3-p21.2
Q9UGK3	STAP2	signal transducing adaptor family member 2	0.5	0.0824			2
P49675	STAR	steroidogenic acute regulatory protein	0.5	0.0103
P52630	STAT2	signal transducer and activator of transcription 2, 113kDa	0.5	0.00212		yes
Q8NF91	SYNE1	spectrin repeat containing, nuclear envelope 1	0.5	7.2e-25		yes	1
Q9UHF0	TAC3	tachykinin 3	0.5	0.0193
Q9Y4R8	TELO2	telomere maintenance 2	0.5	0.031
Q15554	TERF2	telomeric repeat binding factor 2	0.5	0.0265
Q9UGI8	TES	testis derived transcript (3 LIM domains)	0.5	0.0208
Q8IYF3	TEX11	testis expressed 11	0.5	0.00382
Q92481	TFAP2B	transcription factor AP-2 beta (activating enhancer binding protein 2 beta)	0.5	0.0521
P22735	TGM1	transglutaminase 1	0.5	0.00563
Q04727	TLE4	transducin-like enhancer of split 4 (E(sp1) homolog, Drosophila)	0.5	0.00201
Q86UE8	TLK2	tousled-like kinase 2	0.5	0.0121		yes
O00206	TLR4	toll-like receptor 4	0.5	0.00845
Q9NS68	TNFRSF19	tumor necrosis factor receptor superfamily, member 19	0.5	0.0423
Q13472	TOP3A	topoisomerase (DNA) III alpha	0.5	0.0306
O00463	TRAF5	TNF receptor-associated factor 5	0.5	0.000403
O14817	TSPAN4	tetraspanin 4	0.5	0.0458
Q9UGJ1	TUBGCP4	tubulin, gamma complex associated protein 4	0.5	0.0471
Q9UBT2	UBA2	ubiquitin-like modifier activating enzyme 2	0.5	0.00932
P63279	UBE2I	ubiquitin-conjugating enzyme E2I	0.5	0.0458
Q96B02	UBE2W	ubiquitin-conjugating enzyme E2W (putative)	0.5	0.0339			1
Q15853	USF2	upstream transcription factor 2, c-fos interacting	0.5	0.077
P55072	VCP	valosin containing protein	0.5	0.0354	dementia
P04275	VWF	von Willebrand factor	0.5	0.0507			2
P42768	WAS	Wiskott-Aldrich syndrome	0.5	0.000648
Q8IZH2	XRN1	5'-3' exoribonuclease 1	0.5	0.0868
O95625	ZBTB11	zinc finger and BTB domain containing 11	0.5	0.0843			1
Q9NPG8	ZDHHC4	zinc finger, DHHC-type containing 4	0.5	0.074
P17028	ZNF24	zinc finger protein 24	0.5	0.011
Q9NWS9	ZNF446	zinc finger protein 446	0.5	0.0997			3
Q9Y4E5	ZNF451	zinc finger protein 451	0.5	0.0413		yes	1
Q8N720	ZNF655	zinc finger protein 655	0.5	0.00233
P35609	ACTN2	actinin, alpha 2	0.417	0.0014
P02765	AHSG	alpha-2-HS-glycoprotein	0.417	0.0672
P02760	AMBP	alpha-1-microglobulin/bikunin precursor	0.417	0.0917
O95376	ARIH2	ariadne RBR E3 ubiquitin protein ligase 2	0.417	0.0266			1
Q92747	ARPC1A	actin related protein 2/3 complex, subunit 1A, 41kDa	0.417	0.0447
P49407	ARRB1	arrestin, beta 1	0.417	0.0636
Q13535	ATR	ataxia telangiectasia and Rad3 related	0.417	0.0317	microcephaly
P61769	B2M	beta-2-microglobulin	0.417	0.098			3
Q9NYF8	BCLAF1	BCL2-associated transcription factor 1	0.417	0.0971
Q7L4P6	BEND5	BEN domain containing 5	0.417	0.0938
Q8WY22	BRI3BP	BRI3 binding protein	0.417	0.0412			1
Q7Z3E2	C10orf118	chromosome 10 open reading frame 118	0.417	0.0586
Q86X55	CARM1	coactivator-associated arginine methyltransferase 1	0.417	0.0511
O75081	CBFA2T3	core-binding factor, runt domain, alpha subunit 2; translocated to, 3	0.417	0.0267
P16671	CD36	CD36 molecule (thrombospondin receptor)	0.417	0.0371			16
P30307	CDC25C	cell division cycle 25C	0.417	0.0925			1
Q9UEE9	CFDP1	craniofacial development protein 1	0.417	0.0472
Q14839	CHD4	chromodomain helicase DNA binding protein 4	0.417	0.039			1
P26441	CNTF	ciliary neurotrophic factor	0.417	0.0174
O60888	CUTA	cutA divalent cation tolerance homolog (E. coli)	0.417	0.0596			1
Q96F07	CYFIP2	cytoplasmic FMR1 interacting protein 2	0.417	0.0328			1
Q9UER7	DAXX	death-domain associated protein	0.417	0.021
P78352	DLG4	discs, large homolog 4 (Drosophila)	0.417	0.0687	dementia, intellectual disability, schizophrenia
Q8TEW6	DOK4	docking protein 4	0.417	0.0408
Q8N8S7	ENAH	enabled homolog (Drosophila)	0.417	0.0142
P48023	FASLG	Fas ligand (TNF superfamily, member 6)	0.417	0.0843
Q9UBX5	FBLN5	fibulin 5	0.417	0.0615
Q9Y2T3	GDA	guanine deaminase	0.417	0.0242			1
Q5VTD9	GFI1B	growth factor independent 1B transcription repressor	0.417	0.0911
Q9UI32	GLS2	glutaminase 2 (liver, mitochondrial)	0.417	0.096
Q9C0E4	GRIP2	glutamate receptor interacting protein 2	0.417	0.0192
P14866	HNRNPL	heterogeneous nuclear ribonucleoprotein L	0.417	0.0755
Q00839	HNRNPU	heterogeneous nuclear ribonucleoprotein U (scaffold attachment factor A)	0.417	0.0159
P38484	IFNGR2	interferon gamma receptor 2 (interferon gamma transducer 1)	0.417	0.0566			4
Q9H2S9	IKZF4	IKAROS family zinc finger 4 (Eos)	0.417	0.00724
P06756	ITGAV	integrin, alpha V	0.417	0.0984															19p13.3
P52333	JAK3	Janus kinase 3	0.417	0.00728			1
P17535	JUND	jun D proto-oncogene	0.417	0.0451
Q7Z3B3	KANSL1	KAT8 regulatory NSL complex subunit 1	0.417	0.0224
O15116	LSM1	LSM1 homolog, U6 small nuclear RNA associated (S. cerevisiae)	0.417	0.0706
P42679	MATK	megakaryocyte-associated tyrosine kinase	0.417	0.0815
Q7L590	MCM10	minichromosome maintenance complex component 10	0.417	0.0932
Q14676	MDC1	mediator of DNA-damage checkpoint 1	0.417	0.0233
P10916	MYL2	myosin, light chain 2, regulatory, cardiac, slow	0.417	0.0408
Q15843	NEDD8	neural precursor cell expressed, developmentally down-regulated 8	0.417	0.0664
P01111	NRAS	neuroblastoma RAS viral (v-ras) oncogene homolog	0.417	0.0833
Q14980	NUMA1	nuclear mitotic apparatus protein 1	0.417	0.0841
O75694	NUP155	nucleoporin 155kDa	0.417	0.0914			1
Q15154	PCM1	pericentriolar material 1	0.417	0.0743	schizophrenia
O00562	PITPNM1	phosphatidylinositol transfer protein, membrane-associated 1	0.417	0.00432
P19387	POLR2C	polymerase (RNA) II (DNA directed) polypeptide C, 33kDa	0.417	0.0533
O15514	POLR2D	polymerase (RNA) II (DNA directed) polypeptide D	0.417	0.00681
P13861	PRKAR2A	protein kinase, cAMP-dependent, regulatory, type II, alpha	0.417	0.0237			1
Q99873	PRMT1	protein arginine methyltransferase 1	0.417	0.0191
Q12913	PTPRJ	protein tyrosine phosphatase, receptor type, J	0.417	0.0145
Q92692	PVRL2	poliovirus receptor-related 2 (herpesvirus entry mediator B)	0.417	0.0313			1
P49023	PXN	paxillin	0.417	0.0903
P62820	RAB1A	RAB1A, member RAS oncogene family	0.417	0.0242
Q92878	RAD50	RAD50 homolog (S. cerevisiae)	0.417	0.0962	microcephaly
Q12967	RALGDS	ral guanine nucleotide dissociation stimulator	0.417	0.000711
Q9NYN1	RASL12	RAS-like, family 12	0.417	0.0357
Q8WWW0	RASSF5	Ras association (RalGDS/AF-6) domain family member 5	0.417	0.0288			2
Q9NWF9	RNF216	ring finger protein 216	0.417	0.00225
P62854	RPS26	ribosomal protein S26	0.417	0.00577			1
Q01196	RUNX1	runt-related transcription factor 1	0.417	0.0133	Down syndrome
Q9UHR5	SAP30BP	SAP30 binding protein	0.417	0.0069
P37088	SCNN1A	sodium channel, non-voltage-gated 1 alpha subunit	0.417	0.074
O75056	SDC3	syndecan 3	0.417	0.0294
O60749	SNX2	sorting nexin 2	0.417	0.044			1
Q01082	SPTBN1	spectrin, beta, non-erythrocytic 1	0.417	0.0444
P49458	SRP9	signal recognition particle 9kDa	0.417	0.0477
Q08945	SSRP1	structure specific recognition protein 1	0.417	0.0574
Q96PV0	SYNGAP1	synaptic Ras GTPase activating protein 1	0.417	0.0121	autism, intellectual disability
O15056	SYNJ2	synaptojanin 2	0.417	0.0123
Q9H2K8	TAOK3	TAO kinase 3	0.417	0.0831
O15533	TAPBP	TAP binding protein (tapasin)	0.417	0.0207
Q02763	TEK	TEK tyrosine kinase, endothelial	0.417	0.0536
Q3ZCQ8	TIMM50	translocase of inner mitochondrial membrane 50 homolog (S. cerevisiae)	0.417	0.0675
Q12888	TP53BP1	tumor protein p53 binding protein 1	0.417	0.0888
P09493	TPM1	tropomyosin 1 (alpha)	0.417	0.0307
Q9Y4K3	TRAF6	TNF receptor-associated factor 6, E3 ubiquitin protein ligase	0.417	0.0721
Q969Q1	TRIM63	tripartite motif containing 63, E3 ubiquitin protein ligase	0.417	0.0723
Q5TCY1	TTBK1	tau tubulin kinase 1	0.417	0.057
Q8WZ42	TTN	titin	0.417	0.0561		yes	3
Q71U36	TUBA1A	tubulin, alpha 1a	0.417	0.0591	epilepsy, microcephaly	yes	1
P68363	TUBA1B	tubulin, alpha 1b	0.417	0.0416
P04350	TUBB4A	tubulin, beta 4A class IVa	0.417	0.0177
P51668	UBE2D1	ubiquitin-conjugating enzyme E2D 1	0.417	0.0232			1
P68036	UBE2L3	ubiquitin-conjugating enzyme E2L 3	0.417	0.0936			2
Q9Y5K5	UCHL5	ubiquitin carboxyl-terminal hydrolase L5	0.417	0.0915
Q96RL1	UIMC1	ubiquitin interaction motif containing 1	0.417	0.0745		yes
P18206	VCL	vinculin	0.417	0.0608
Q9C0J8	WDR33	WD repeat domain 33	0.417	0.0319
O43516	WIPF1	WAS/WASL interacting protein family, member 1	0.417	0.0339
P07947	YES1	v-yes-1 Yamaguchi sarcoma viral oncogene homolog 1	0.417	0.0309			1
Q9NYG2	ZDHHC3	zinc finger, DHHC-type containing 3	0.417	0.0128	neurological disorder
P49910	ZNF165	zinc finger protein 165	0.417	0.0659
Q9H9D4	ZNF408	zinc finger protein 408	0.417	0.066
Q9H2X0	CHRD	chordin	0.334	0.0516
P78357	CNTNAP1	contactin associated protein 1	0.334	0.0445			1
P20023	CR2	complement component (3d/Epstein Barr virus) receptor 2	0.334	0.00681
P11362	FGFR1	fibroblast growth factor receptor 1	0.334	0.0301			1
O75955	FLOT1	flotillin 1	0.334	0.0454
P07900	HSP90AA1	heat shock protein 90kDa alpha (cytosolic), class A member 1	0.334	0.0681
P35568	IRS1	insulin receptor substrate 1	0.334	2.5e-05			1
Q92831	KAT2B	K(lysine) acetyltransferase 2B	0.334	0.029
Q7Z434	MAVS	mitochondrial antiviral signaling protein	0.334	0.0056
P46459	NSF	N-ethylmaleimide-sensitive factor	0.334	0.014
Q96BK5	PINX1	PIN2/TERF1 interacting, telomerase inhibitor 1	0.334	0.0246			1
Q03181	PPARD	peroxisome proliferator-activated receptor delta	0.334	0.03			1
Q13362	PPP2R5C	protein phosphatase 2, regulatory subunit B', gamma	0.334	0.0886
P23467	PTPRB	protein tyrosine phosphatase, receptor type, B	0.334	0.0855
P23469	PTPRE	protein tyrosine phosphatase, receptor type, E	0.334	0.0966
Q06587	RING1	ring finger protein 1	0.334	0.0525
P42766	RPL35	ribosomal protein L35	0.334	0.0127
Q5FBB7	SGOL1	shugoshin-like 1 (S. pombe)	0.334	0.0171
Q9BYB0	SHANK3	SH3 and multiple ankyrin repeat domains 3	0.334	0.00521	ASD		6
P84022	SMAD3	SMAD family member 3	0.334	0.0099			1
Q9NQB0	TCF7L2	transcription factor 7-like 2 (T-cell specific, HMG-box)	0.334	0.0327
Q04724	TLE1	transducin-like enhancer of split 1 (E(sp1) homolog, Drosophila)	0.334	0.0345
Q6Q0C0	TRAF7	TNF receptor-associated factor 7, E3 ubiquitin protein ligase	0.334	0.000301		yes
P14373	TRIM27	tripartite motif containing 27	0.334	0.00992
Q9H0D6	XRN2	5'-3' exoribonuclease 2	0.334	0.0806
P46937	YAP1	Yes-associated protein 1	0.334	0.0322
Q9UBS5	GABBR1	gamma-aminobutyric acid (GABA) B receptor, 1	0.251	0.00639
P07437	TUBB	tubulin, beta class I	0.251	0.0512
P10636	MAPT	microtubule-associated protein tau	0.168	0.0144	dementia		1
1According to the University of Copenhagen Diseases database and ASD candidate list collected by Pinto et al, 2010
2Neale et al, 2012; O'Roak et al, 2012 and Sanders et al, 2012
